# Supplementary material for: Alterations in the immune system persist after one year of convalescence in severe COVID-19 patients
Source: Front Immunol. 2023 Feb 13;14:1127352. doi: 10.3389/fimmu.2023.1127352 (PMC9969554; doi:10.3389/fimmu.2023.1127352)
Supplement: Supplementary file 1 [file DataSheet_1.zip]

Archive with 3 entries (3 files):
- Supplementary figure 1.docx
- Supplementary file.pdf
- Supplementary tables.docx
